# Supplementary material for: Influence of Soil Properties on Soldierless Termite Distribution
Source: PLoS One. 2015 Aug 13;10(8):e0135341. doi: 10.1371/journal.pone.0135341 (PMC4536034; doi:10.1371/journal.pone.0135341)
Supplement: S1 Table — (XLSX) [file pone.0135341.s002.xlsx]

## Sheet: Sheet1
Code	Species	place	Substrate	Ca2+ (μg/g)	Cd2+ (μg/g)	Cu2+ (μg/g)	Fe3+ (μg/g)	K+ (μg/g)	Mg2+ (μg/g)	Na+ (μg/g)	Ni2+ (μg/g)	P (μg/g)	Pb2+ (μg/g)	Zn2+ (μg/g)	MO (%)	C (%)	N (%)	C/N	pHH2O	H+ (cmolc/kg)	Al3+ (cmolc/kg)	Ca2+ (cmolc/kg)	Mg2+ (cmolc/kg)	K+ (cmolc/kg)	Na+ (cmolc/kg)	CEC	pHKCl	Sand (%)	Silt (%)	Clay (%)
G493	Anoplotermes banksi	A	Soil (clear)												13.688	5.5123	0.31086	17.7324	3.74	0.289802	0.68254						4.045
G500	Anoplotermes banksi	A	Soil (clear)	72.6245	0	0.850622	260.633	129.409	49.8963	19.2739	0.0518672	7.23029	0.0207469	0.487552					4.04	0.315729	0.742515	0.362398	0.410584	0.330969	0.0838358	2.24603	4.052	43.7495	20.9397	35.3107
G492	Anoplotermes janus	A	Rotten wood
G509	Anoplotermes janus	A	soil (palm)	1584.95	1.09606	4.23645	1396.24	475.148	180.111	42.5123	0.270936	39.9384	11.9704	11.8227	35.6186				3.83
G507	Anoplotermes janus	A	Rotten wood
G499	Anoplotermes jheringi	A	Soil (clear)	62.0478	0.02079	0.49896	417.547	68.1913	43.3784	16.736	0.12474	7.0894	5.55094	0.841996					4.02	0	0.593548	0.30962	0.35695	0.174402	0.0727967	1.50732	4.266	43.6738	17.5883	38.7379
G503	Anoplotermes jheringi	A	Soil (clear)	8.26958	0	0.336976	85.0546	21.5847	6.7031	0.118397	0.209472	1.5847	2.25865	3.75228	6.33729	1.0866	0.05293	20.529	4.35	0	0.454183	0.0412654	0.0551582	0.0552038	0.000514994	0.606326	4.567	57.9992	7.76629	34.2345
G502	Anoplotermes-group sp C	A	Soil (tree)	2458.55	0.173536	2.96095	1924.95	222.473	278.124	39.5553	0.542299	27.2126	10.4555	1.31236	32.1164	14.0169	0.76404	18.3458	4.16	0.42643	0.362919	12.2682	2.28861	0.568984	0.172054	16.0872	3.95
G496	Anoplotermes-group sp E1	A	Abandoned nest	1326.12	1.43564	5.24235	1685.28	176.654	382.72	58.832	2.55224	15.9841	9.98894	6.13458	83.63	36.7879	0.78618	46.7932	4.75	0.21	2.21	6.61736	3.14931	0.4518	0.255903	12.8944	4.12
G505	Anoplotermes-group sp N	A	Soil (clear)	41.2147	0.0094162	0.27307	320.009	40.2354	26.6102	8.92655	0.141243	2.40113	3.77589	1.24294	6.63481	2.981	0.16299	18.2895	4.21	0	0.384158	0.205662	0.218969	0.102904	0.038828	0.950521	4.271
G495	Aparatermes cingulatus	A	Rotten wood
G497	Aparatermes cingulatus	A	Rotten wood
G506	Aparatermes cingulatus	A	Rotten wood
T13	NA	A	Control	112.489	0.0212766	0.5	415.074	45.7979	37.9149	8.62766	0.191489	1.90426	1.78723	0.148936	12.7632	2.7126	0.15149	17.9061	4.1	0.278413	0.388889	0.561324	0.311993	0.11713	0.0375279	1.69528	4.081	51.8801	7.71228	40.4076
T14	NA	A	Control	127.978	0.0777778	0.966667	609.7	40.3667	56.9667	3.01111	0.455556	5.62222	1.92222	0.411111	15.8278	5.3511	0.32409	16.5112	4.1	0.467315	0.51751	0.638612	0.468765	0.10324	0.0130975	2.20854	3.926	44.9938	10.9884	44.0178
T15	NA	A	Control	73.1322	0.316092	1.85824	688.554	57.7107	59.8372	15.1437	0.1341	3.86015	8.841	8.0364	13.87	3.3403	0.19268	17.336	3.89	0	0.358268	0.364931	0.492386	0.147598	0.0658707	1.42905	4.259	44.1446	26.7767	29.0787
G481	Anoplotermes banksi	B	Soil (clear)												21.9927	7.19	0.4	17.98	4.06	0.43	0.72						3.99
G469	Anoplotermes janus	B	Rotten wood
G471	Anoplotermes jheringi	B	soil (palm)	52.1348	0.393258	2.06742	933.876	80.9888	31.3034	28.4045	0.292135	8.64045	11.2022	9.34831	16.9383	5.5497	0.30186	18.385	3.73	0.391897	0.383399	0.260154	0.257588	0.207132	0.123552	1.62372	4.079	38.9033	12.31	48.7867
G461	Anoplotermes nigripunctatus	B	Soil (clear)	21.4621	0.0631769	0.893502	282.69	38.7635	16.6336	4.46751	0.099278	1.5704	3.18592	2.65343	10.556	2.2842	0.16616	13.747	4.04	0	0.618762	0.107096	0.136874	0.0991395	0.0194324	0.981304	4.279	37.3596	10.625	52.0154
G487	Anoplotermes nr. distans	B	Abandoned nest	613.271	0.153173	1.29103	1588.48	316.346	100.514	94.081	0.262582	9.55142	5.37199	3.92779	36.9408	14.2987	0.6695	21.3573	4.27	0.943539	0.616302	3.06024	0.827107	0.809068	0.409226	6.66548	3.707	20.4202	20.6446	58.9352
G470	Anoplotermes nr. distans	B	Rotten wood
G466	Anoplotermes-group sp AD	B	Soil (clear)	211.052	0	0.744337	475.841	90.8252	93.2362	0.404531	0.242718	4.02913	4.44984	2.3301	11.6129	3.2521	0.22069	14.7361	4.25	0.330338	0.397614	1.05315	0.767219	0.23229	0.00175959	2.78237	4.083
G465	Anoplotermes-group sp AD	B	Soil (clear)																									33.0973	27.8753	39.0274
G482	Anoplotermes-group sp AD	B	Soil (clear)	43.7451	0.204753	3.01477	439.562	65.353	35.2894	10.8817	0.691864	2.83805	6.94706	6.55593	12.59	2.3514	0.14169	16.5954	3.97	0.270916	0.366534	0.218289	0.290388	0.167143	0.0473324	1.3606	4.031	40.7961	12.5687	46.6352
G463	Anoplotermes-group sp AE	B	Soil (clear)	19.4538	0.0945378	1.05042	366.187	43.2458	17.3634	11.6597	3.63445	1.16597	3.34034	3.60294	10.6864	3.0017	0.19083	15.7297	3.9	0	0.469428	0.0970748	0.14288	0.110603	0.0507162	0.870702	4.257
G484	Anoplotermes-group sp C	B	soil (palm)	81.7884	0.159176	0.561798	1860.66	171.227	77.0506	32.8839	0.82397	14.1292	8.22097	1.05805	15.0833	7.071	0.43845	16.1273	3.81	0.94714	0.410256	0.408126	0.634031	0.43792	0.143036	2.98051	3.731	38.3104	10.5992	51.0904
G474	Anoplotermes-group sp E3	B	soil (palm)	41.6629	0.382022	1.79775	233.899	22.8202	19.7978	2.47191	0.134831	1.4382	8.93258	9.23596	11.3566	3.0192	0.17431	17.3209	3.72	0.241265	0.399209	0.207899	0.162911	0.0583637	0.0107521	1.0804	4.133	44.7507	11.3433	43.906
G462	Anoplotermes-group sp E4	B	Soil (clear)
G488	Anoplotermes nr. distans	B	Rotten wood
G479	Anoplotermes-group sp N	B	Abandoned nest
G477	Anoplotermes-group sp N	B	Soil (clear)	35.609	0.0196464	0.442043	606.444	53.0747	55.8055	11.3163	0.324165	3.66405	3.6444	1.66994	14.2183	3.3799	0.19331	17.4844	4.24	0.256168	0.467066	0.17769	0.45921	0.135741	0.0492227	1.5451	4.078
G478	Anoplotermes-group sp N	B	Soil (clear)	32.8457	0.11022	0.911824	671.112	45.0401	57.7756	2.21443	0.160321	3.47695	3.46693	5.58116	14.361	3.89	0.26862	14.4814	3.98	0.41378	0.389764	0.163901	0.475421	0.115192	0.00963214	1.56769	3.955	29.1018	26.0858	44.8124
G473	Anoplotermes-group sp N	B	soil (palm)	9.77451	0.0784314	0.852941	356.716	61.7843	18.5294	24.3922	0.205882	1.84314	4.43137	3.29412	15.2394	3.3755	0.19133	17.6423	3.97	0.146142	0.366142	0.048775	0.152474	0.158016	0.106099	0.977648	4.185	26.9015	15.6596	57.4389
G486	Anoplotermes-group sp Q	B	soil (palm)	295.798	0.261905	1.80952	2807.2	261.405	471.56	96.631	1.14286	24.8452	8.58333	2.32143	51.497	20.1641	0.86823	23.2244	4.01									17.1884	36.3563	46.4553
G485	Anoplotermes-group sp T	B	Soil (clear)	45.0208	0.28125	2.1875	465.469	37.3229	41.5	12.3646	0.416667	1.65625	7.14583	8.47917	7.06016	2.6918	0.20078	13.4067	4.07	0.191054	0.998012	0.224655	0.341494	0.095455	0.0537824	1.90445	4.128	43.5689	13.5132	42.9179
G483	Aparatermes cingulatus	B	Abandoned nest	968.32	0.0873786	0.970874	1144.53	259.447	216.184	25.3398	0.495146	11.1845	4.4466	1.65049	27.121	10.8772	0.6175	17.6149	5.36	0	0.367265	4.83194	1.77893	0.663546	0.110221	7.7519	4.592
G472	Longustitermes manni	B	soil (palm)
T10	NA	B	Control	44.1418	0.233209	1.55784	322.528	27.8078	41.0448	10.0933	0.11194	1.61381	6.82836	7.81716	13.7516	3.934	0.19408	20.27	3.93	0.38741	0.50996	0.220268	0.337748	0.0711198	0.0439029	1.57041	3.888	47.6525	5.9911	46.3564
T11	NA	B	Control	39.4073	0	0.275459	394.407	52.571	22.9299	10.409	0.15025	2.52087	4.19032	0.934891	11.3	2.4284	0.14706	16.513	4.12	0.35	0.52	0.196643	0.188684	0.134453	0.0452763	1.43506	4.02	49.1266	11.71	39.1634
T12	NA	B	Control	30.827	0.0285171	0.361217	450.475	18.0798	22.2909	1.43536	0.0570342	2.11977	0.627376	0.26616	12.97	3.2184	0.19032	16.9105	3.59	0.460317	0.396825	0.153827	0.183426	0.04624	0.00624342	1.24688	3.914	55.1371	4.72866	40.1342
G435	Anoplotermes banksi and A. parvus	C	Soil (tree)	733.206	0.343866	2.09108	1081.24	292.072	188.067	16.5056	0.223048	25.3067	5.77138	1.87732	35.8469				5.21	1.89661	6.44671	3.65871	1.54756	0.746988	0.0717946	14.3684	3.568	21.4384	54.2559	24.3057
G453	Anoplotermes jheringi	C	Soil (clear)
G442	Anoplotermes jheringi	C	Soil (tree)	35.8302	0.0754717	0.849057	505.66	91.5943	40.1887	11.1038	0.0188679	4.87736	3.45283	3.16038	13.3876	5.1309	0.36437	14.0816	4.16	0.367179	0.469428	0.178793	0.330703	0.234257	0.0482983	1.62866	4.022	48.8341	12.4922	38.6737
G433	Anoplotermes-group sp AD	C	Soil (clear)	10.1008	0	0.521008	68.6303	21.7143	17.0924	1.70588	0	1.37815	0.117647	0	15.84	4.7253	0.28059	16.8406	4.33	0	0.39604	0.0504034	0.14065	0.0555353	0.00742011	0.650048	4.423	61.1532	9.64151	29.2052
G445	Anoplotermes-group sp AF	C	Soil (clear)	11.6393	0.0234192	0.866511	389.075	22.5995	19.9063	1.03044	0.0117096	1.19438	0.433255	0	9.42071	2.0233	0.13563	14.9178	4.07	0	0.369048	0.0580806	0.163804	0.0577993	0.00448214	0.653214	4.254	42.9324	12.3084	44.7592
G451	Anoplotermes-group sp AK	C	Rotten wood
G434	Anoplotermes-group sp AM	C	Soil (clear)
G452	Anoplotermes-group sp AP	C	Soil (clear)	45.7051	0.352564	2.0406	1525.95	49.6261	20.5342	6.83761	0.331197	8.16239	10.8226	9.11325	13.7463	4.7042	0.3022	15.5665	3.86	0.851562	0.375	0.22807	0.168971	0.126921	0.0297417	1.78027	3.709	49.2029	15.7233	35.0738
G444	Anoplotermes-group sp B	C	Soil (clear)	44.3083	0.00988142	0.405138	312.846	30.9486	22.9743	2.21344	0.0494071	2.77668	1.36364	0.00988142	14.0197	3.1096	0.23117	13.4516	4.09	0.192112	0.430279	0.221099	0.18905	0.0791525	0.00962783	1.12132	4.167	54.5334	11.4194	34.0472
G440	Anoplotermes-group sp E1	C	soil (palm)
G432	Anoplotermes-group sp E1	C	Soil (tree)	486.545	0.203863	1.39485	1600.33	141.803	147.865	3.35837	0.890558	19.4957	6.6309	1.25536	33.6116	12.9139	0.77478	16.6678	4.21	0.657353	0.661765	2.42787	1.21674	0.362666	0.014608	5.34101	3.9
G436	Anoplotermes-group sp N	C	Soil (clear)	36.086	0.0113122	0.282805	594.559	57.3982	34.457	17.9299	0.113122	8.59729	5.81448	1.24434	13.1258	3.4063	0.19642	17.3419	4.21	0.325992	0.515873	0.18007	0.283538	0.146798	0.0779898	1.53026	4.055	59.0807	13.5098	27.4095
G447	Anoplotermes-group sp S	C	Soil (clear)	23.9958	0.083682	0.82636	571.119	28.2322	39.0377	0.82636	0.083682	3.2636	0.910042	0.230126	15.5843	3.8105	0.22663	16.8137	3.91	0.485602	0.374753	0.11974	0.321231	0.0722052	0.00359443	1.37713	3.931	54.1652	12.8943	32.9405
G450	Anoplotermes-group sp T	C	Soil (clear)	42.0413	0.0573394	0.779817	686.812	46.1239	48.8303	2.32798	0.366972	5.67661	2.59174	0.837156	13.3759	4.0759	0.29038	14.0364	4.18	0.3198	0.41517	0.209787	0.401813	0.117964	0.0101261	1.47466	4.055
G438	Aparatermes sp A	C	soil (palm)	55.096	0.205518	1.93649	835.68	72.917	62.1	19.64	0.51658	5.50387	6.6644	4.54374	54.49	22.4223	1.0368	21.6264	4.12	0	0.42	0.27493	0.511006	0.186488	0.0854284	1.47785	3.82
G449	Aparatermes sp A	C	soil (palm)	402.494	0.195599	1.23472	784.205	351.773	126.406	37.2005	0.330073	12.9462	8.63081	1.36919	25.0591				4.79
G441	Grigiotermes sp A	C	soil (palm)	53.4029	0.0907441	0.435572	1075.44	123.593	51.216	37.3684	0.372051	7.64973	7.16878	0.816697	15.9826	4.6784	0.2575	18.1685	4	0.442231	3.0757	0.266482	0.421444	0.316096	0.162542	4.68449	4.043
G439	Longustitermes manni	C	soil (palm)	123.82	0.478972	2.57009	1063.07	178.914	127.348	37.1028	0.397196	13.6682	10.2687	10.2921	26.7	9.0957	0.57699	15.7641	3.88	0.77485	0.41517	0.617865	1.04792	0.457579	0.161387	3.47477	3.855	37.6054	20.1529	42.2417
T7	NA	C	Control	28.8437	0.0749465	0.802998	129.572	38.7152	35.3961	3.65096	0.0856531	2.97645	4.14347	3.73662	10.3639	2.7945	0.15675	17.8278	4.53	0	0.358566	0.143931	0.291266	0.0990159	0.0158807	0.908659	4.388	56.803	5.02978	38.1672
T8	NA	C	Control	61.3828	0.0200401	0.460922	348.086	89.6293	97.3447	14.5792	0.0601202	6.35271	3.88778	1.1523	10.5294	4.1833	0.26236	15.9449	4.59	0.170119	0.818182	0.306301	0.801026	0.229231	0.0634152	2.38827	4.152
T9	NA	C	Control	32.3529	0.164706	0.376471	402.024	39.0706	29.9882	1.09412	0.176471	5.11765	0.811765	0.823529	12.9065	3.8589	0.22093	17.4666	4.07	0.346614	0.366534	0.161442	0.246766	0.0999248	0.0047591	1.22604	4.053	53.331	4.6373	42.0317
G414	Anoplotermes janus	D	Rotten wood
G416	Anoplotermes nr. distans	D	Rotten wood
G417	Anoplotermes nr. distans	D	Rotten wood
G421	Anoplotermes nr. distans	D	Rotten wood
G429	Anoplotermes nr. distans	D	Rotten wood
G424	Anoplotermes sp (unidentified)	D	Soil (clear)	354.596	1.42012	5.67061	581.105	67.357	134.112	11.8442	4.28008	2.08087	8.9645	10.1775	16.5967	3.7028	0.32307	11.4613	4.68	0	0.359684	1.76944	1.10358	0.172269	0.0515188	3.45649	4.488	38.6799	38.0488	23.2713
G423	Anoplotermes-group sp AM	D	Soil (tree)	640.643	0.163399	7.06972	747.19	124.237	185.272	20.1416	8.45316	5.08715	6.01307	5.02179	18.9614	4.7077	0.38458	12.2411	4.81	0	0.386454	3.19682	1.52456	0.317743	0.0876103	5.51319	4.799
G430	Anoplotermes-group sp E1	D	Rotten wood
G426	Anoplotermes-group sp E1	D	Soil (clear)	1557.77	1.85586	7.79279	754.027	102.468	202.468	12.8108	5.88288	5.24324	9.48649	8.96396	24.78	6.32	0.55169	11.4557	4.72	0	0.370518	7.77328	1.66606	0.262068	0.0557234	10.1277	6.011	25.0794	33.6639	41.2567
G420	Anoplotermes-group sp S and A. sp (unidentified)	D	Soil (clear)	896.639	0.0824742	6.81443	249.175	125.907	178.052	20.1031	5.4433	10.6598	4.60825	3.36082	26.8046	8.2075	0.58676	13.9878	4.92	0	0.780645	4.47425	1.46514	0.322013	0.0874428	7.12949	4.569	37.4235	31.205	31.3715
G415	Anoplotermes-group sp Y2	D	Soil (clear)	4036.24	0.0686275	8.76471	480.529	159.059	413.52	22.1373	7.51961	12.3824	4.02941	2.2451	22.9216	8.0128	0.61242	13.0838	5.45	0	0.427723	20.1409	3.40275	0.4068	0.0962908	24.4745	5.222	14.3566	47.2475	38.3959
G419	Anoplotermes-group sp Y2	D	Soil (clear)	412.956	0.0863724	5.22073	306.248	99.3666	135.537	7.33205	2.21689	2.39923	4.22265	2.79271	17.7078	3.7171	0.34188	10.8725	4.66	0.01	0.41	2.06066	1.1153	0.254135	0.0318924	3.88199	4.85	23.3919	71.0796	5.5285
G425	Anoplotermes-group sp Y2	D	Soil (clear)	364.894	0.116054	6.83752	720.629	95.9091	107.002	20.1064	5.67698	7.05029	5.55126	2.83366	22.7618	6.4631	0.48132	13.4279	4.6	0.059761	0.501992	1.82083	0.880493	0.245292	0.0874571	3.59582	4.241	14.9741	23.082	61.9438
G412	Aparatermes cingulatus	D	Rotten wood
G431	Aparatermes cingulatus	D	Rotten wood
T4	NA	D	Control	404.028	0.960648	6.97917	238.137	57.5116	167.442	10.4745	2.55787	1.67824	8.42593	9.40972	17.46	3.074	0.26541	11.5821	4.83	1.02	1.88	2.01611	1.37784	0.147088	0.0455613	6.4866	4.46	21.7479	49.3794	28.8726
T5	NA	D	Control	2000.22	0.0721649	7.49485	566.814	83.2887	354.237	23.3299	7.4433	3.09278	9.96907	2.12371	18.7563	3.9453	0.31198	12.646	5.59									50.1838	19.1947	30.6215
T6	NA	D	Control	1149.03	0.101266	4.86076	129.911	123.329	205.987	20.0253	2.51899	6.10127	4.75949	5.11392	22.4752	6.8235	0.49233	13.8596	5.2	0	0.386454	5.73366	1.69502	0.31542	0.0871045	8.21766	5.723	50.2424	19.7844	29.9733
G595	Anoplotermes banksi	E	Abandoned nest	378.29	0.503018	3.7827	1819.99	249.658	132.495	78.5111	4.21529	11.1771	5.16097	1.38833	26.6899	8.7062	0.51514	16.9006	3.98	0.316838	0.367589	1.88767	1.09027	0.638511	0.341501	4.64238	4.1	5.82915	16.409	77.7619
G616	Anoplotermes janus	E	Rotten wood
G620	Anoplotermes janus	E	Rotten wood
G615	Anoplotermes jheringi	E	soil (palm)	31.6966	0.0898876	3.91011	438.258	42.2135	26.1573	20.809	0.730337	1.64045	3.5618	3.23596	19.22	3.9697	0.23549	16.8572	3.9	0.233423	0.481836	0.158167	0.215242	0.107963	0.0905132	1.28714	4.085	6.76245	22.1179	71.1197
G598	Anoplotermes nr. distans	E	soil (palm)	2852.12	0.214008	7.58755	1478.4	398.658	581.44	103.833	6.08949	33.716	8.91051	7.00389	52.9806													9.55392	65.7043	24.7418
G608	Anoplotermes-group sp AB	E	soil (palm)	61.6075	0.427975	6.39875	1701.04	106.42	26.2213	5.41754	2.99582	11.524	11.4092	8.99791	24.1032	7.1282	0.43342	16.4464	3.79	0.721318	0.368217	0.307423	0.215769	0.272173	0.0235648	1.90846	3.774	3.84765	18.9923	77.1601
G609	Anoplotermes-group sp AW	E	soil (palm)
G605	Anoplotermes-group sp E1	E	Rotten wood
G613	Anoplotermes-group sp E1	E	Rotten wood
G599	Anoplotermes-group sp E1	E	Rotten wood
G610	Anoplotermes-group sp E1	E	Rotten wood
G604	Anoplotermes-group sp I	E	Soil (clear)	42.9545	0	2.38636	80	37.3737	28.6995	0.555556	0.214646	1.55303	0.164141	0	14.3168	1.6754	0.1021	16.4094	4.65	0	0.732673	0.214344	0.236161	0.095585	0.00241651	1.28118	4.372	11.4108	15.0996	73.4897
G606	Anoplotermes-group sp Q	E	Rotten wood
G597	Anoplotermes-group sp Q	E	Soil (clear)	333.612	0.19833	4.84342	2145.18	147.161	127.15	36.3257	4.16493	15.6994	9.90605	2.01461	39.4013	16.1932	0.70247	23.0518	4	1.64961	3.00394	1.66473	1.04629	0.37637	0.158006	7.89894	3.396
G612	Anoplotermes-group sp Q	E	Soil (clear)	40.8818	0.0545455	2.86364	171.964	66.8818	36.9727	27.8545	0.263636	1.76364	3.36364	2.81818	19.08	3.7629	0.24585	15.3057	4.01									9.38792	22.9242	67.6879
G596	Aparatermes sp A	E	Soil (clear)
G600	Aparatermes sp A	E	soil (palm)
T26	NA	E	Control	32.4203	0.0697211	2.75896	562.978	80.8068	58.2171	43.8745	1.39442	3.01793	4.20319	3.27689	20.6156	6.0559	0.38928	15.5567	4.18	0.495088	0.510806	0.161778	0.479055	0.206667	0.190842	2.04424	3.94	11.8884	22.2726	65.839
T27	NA	E	Control	22.3727	0.0101833	2.05703	475	37.1181	43.2077	8.20774	0.498982	1.35438	4.60285	2.52546	17.3654	3.4347	0.25118	13.6743	4.13	0.249822	0.360396	0.11164	0.355546	0.0949313	0.0357013	1.20804	4.121	14.2447	19.9245	65.8308
T28	NA	E	Control	41.7842	0.114108	3.20539	937.656	65.7054	72.9253	17.6971	1.55602	3.55809	4.04564	3.3195	21.893	5.9263	0.36669	16.1616	3.79	0.607087	0.555118	0.208504	0.600085	0.168044	0.0769774	2.21582	3.85
G554	Anoplotermes janus	F	Rotten wood
G559	Anoplotermes janus	F	Rotten wood
G560	Anoplotermes janus	F	Rotten wood
G541	Anoplotermes nigripunctatus	F	Abandoned nest	359.554	0.141304	2.72826	1905.39	208.065	150.772	73.4457	1.45652	15.087	6.32609	2.07609	36.06	13.0545	0.78199	16.6939	4.19	0.923564	2.80396	1.79418	1.24066	0.532136	0.319468	7.61398	3.601	12.4688	53.6144	33.9168
G558	Anoplotermes nigripunctatus	F	Soil (clear)	189.391	0.294118	3.13387	811.998	150.446	132.465	1.14604	0.425963	4.94929	7.79919	9.43205	23.1169	7.0513	0.49972	14.1105	4.07	0.639216	0.4	0.945067	1.09002	0.384773	0.00498497	3.46406	3.871	8.29552	17.3121	74.3924
G546	Anoplotermes nigripunctatus	F	soil (palm)	901.762	0.187008	4.99016	1816.64	395.197	315.63	87.2835	3.62205	8.86811	6.07283	4.12402	29.2735	10.3911	0.62371	16.6601	4.67	0.450598	0.545817	4.49981	2.59724	1.01073	0.379658	9.48386	3.791
G548	Anoplotermes nigripunctatus	F	soil (palm)	294.434	0.164609	3.80658	1906.32	116.749	92.6337	41.2963	2.05761	12.8189	8.4465	2.01646	27.2846	9.1831	0.60075	15.2861	4.59	0.4044	0.508	1.46923	0.762261	0.298591	0.179627	3.62211	3.972	10.0114	14.5425	75.4461
G549	Anoplotermes nigripunctatus	F	soil (palm)	727.27	1.46444	4.45607	732.144	196.956	148.473	118.745	1.38075	7.83473	8.80753	9.51883	34.7586	11.3615	0.67534	16.8234	4.54	0.541833	0.625498	3.62909	1.22175	0.503724	0.516506	7.0384	3.829	8.32339	46.4955	45.1811
G551	Anoplotermes nr. distans	F	Soil (clear)	169.774	0.0393701	2.72638	307.815	49.6457	32.4311	2.69685	0.423228	2.8248	0.659449	0.275591	20.0673	5.8479	0.37925	15.4196	4.33	0.249822	0.376238	0.847174	0.266868	0.126971	0.0117305	1.8788	4.147	10.8904	16.4686	72.641
G557	Anoplotermes nr. distans	F	Soil (clear)												27.6461				4.67									5.91663	32.904	61.1794
G561	Anoplotermes nr. distans	F	Soil (clear)	68.8081	0.121212	2.08081	1011.06	118.768	24.6667	32.0909	0.333333	5.41414	5.30303	3.47475	21.7966
G553	Anoplotermes nr. distans	F	Rotten wood
G543	Anoplotermes-group sp AB	F	Soil (clear)	34.9586	0.113872	2.10145	685.228	80.8903	100.932	38.3644	0.828157	4.60663	3.72671	3.69565	21.136	6.1777	0.43665	14.1479	3.95	0.17	0.59	0.174444	0.830542	0.20688	0.166874	2.13874	4.18	11.2685	20.1782	68.5533
G545	Anoplotermes-group sp E1	F	Abandoned nest	1417.34	1.25874	4.45221	2283.78	105.326	402.261	46.5967	2.51748	16.655	10.2331	1.5035	30.7171	10.3638	0.66649	15.5498	4.19	0.150039	0.531496	7.07257	3.31011	0.269377	0.202683	11.5363	4.19	11.4763	43.8987	44.625
G556	Anoplotermes-group sp E1	F	Abandoned nest	1234.9	1.61253	6.03248	1086.77	247.981	363.179	71.0673	2.58701	15.3132	9.74478	10.7657	34.63	12.0802	0.74382	16.2408	4.37	0	0.89701	6.16215	2.98851	0.634224	0.309123	10.991	4.644	6.35688	62.01	31.6332
G566	Anoplotermes-group sp E1	F	soil (palm)	113.519	0.130332	2.42891	1190.71	58.4716	199.787	8.93365	0.912322	5.33175	3.63744	1.09005	22.6721	6.5318	0.4149	15.7431	3.72	0.536667	1.0719	0.566462	1.644	0.149544	0.0388588	4.00742	3.974	13.3973	13.9444	72.6583
G552	Anoplotermes-group sp E1	F	Rotten wood
G544	Anoplotermes-group sp E3	F	Soil (tree)	36.8353	0.0198413	1.73611	523.502	76.6766	61.1508	4.00794	0.496032	1.875	4.81151	0.922619	16.8736	3.7027	0.26687	13.8745	4.02	0.283752	1.52495	0.183809	0.503195	0.196104	0.0174334	2.70924	4.09
G567	Anoplotermes-group sp E4	F	Rotten wood
G542	Anoplotermes-group sp N	F	Soil (clear)	69.5409	0.186104	3.77171	336.055	44.665	60.9305	12.9032	0.272953	2.48139	8.59801	9.90074	17.254	5.1024	0.27428	18.6029	4.06	0	0.46	0.347011	0.501383	0.114233	0.0561254	1.47875	4.29	14.4818	11.4722	74.0459
G555	Anoplotermes-group sp Y	F	Soil (clear)	432.135	0.106101	2.91777	344.536	110.756	57.8117	26.3528	0.888594	8.42175	5.59682	5.34483	27.2108													8.37613	27.5899	64.034
G562	Aparatermes sp A	F	Soil (clear)	19.5882	0.0882353	1.64706	426.647	44.4118	14.8824	11.4902	0.137255	1.73529	3.7549	2.97059	18.67	3.6936	0.19778	18.6753	3.86	0.403922	0.352941	0.0977457	0.122463	0.113585	0.0499791	1.14064	3.99
G550	Grigiotermes sp A	F	Abandoned nest	337.35	0.319149	2.57253	2017.41	95.029	59.4681	9.70019	1.6441	11.1896	6.37331	1.5764	29.45	11.3807	0.45505	25.0098	3.45	2.22326	6.19535	1.68338	0.489349	0.243041	0.0421931	10.8766	3.39
G547	Grigiotermes sp A	F	soil (palm)
T19	NA	F	Control	67.1965	0.242826	3.09051	734.757	42.2627	69.4592	11.1369	1.20309	3.18985	8.10155	9.61369	19.0015	5.0047	0.35619	14.0506	4.25	0.723267	0.564356	0.335312	0.571563	0.108089	0.0484422	2.35103	3.981	11.3091	20.53	68.161
T20	NA	F	Control	58.8584	0.327696	3.48837	351.67	46.3425	35.2326	13.0233	0.465116	1.97674	8.30867	8.49894	19.71	4.3189	0.29618	14.582	3.95	0.345238	0.396825	0.293704	0.28992	0.118523	0.0566475	1.50086	4.043	9.69535	29.417	60.8876
T21	NA	F	Control	197.614	0.0976139	3.68764	441.052	68.5249	193.503	9.01302	1.18221	3.59002	4.54447	4.30586	20.7916	5.4374	0.4139	13.137	4.55	0.167821	0.354086	0.986097	1.59229	0.175256	0.0392041	3.31476	4.145
G398	Anoplotermes janus	G	Rotten wood
G402	Anoplotermes nr. distans	G	Soil (clear)	27.476	0.0240385	3.88622	228.742	81.867	55.4407	20.6891	1.08173	2.53205	4.51122	0.873397	19.1522	3.6823	0.25435	14.4773	4.22	0	0.380198	0.137106	0.456208	0.209378	0.0899917	1.27288	4.359	40.32	35.2449	24.4351
G407	Anoplotermes nr. distans	G	Soil (tree)	143.297	0.502183	5.62227	259.52	108.679	75.393	19.0721	0.927948	4.74891	9.27948	9.37773	20.1263	6.5148	0.42877	15.1942	4.57	0	0.359684	0.715055	0.620391	0.277952	0.082958	2.05604	4.411	47.9731	26.3441	25.6828
G405	Anoplotermes-group nr sp AM	G	Soil (clear)	846.456	0.0502008	13.996	416.606	110.522	295.542	4.06627	2.52008	5.88353	7.77108	2.10843	19.9448	5.3306	0.36867	14.459	4.89	0.14	0.58	4.22383	2.43195	0.282665	0.0176871	7.67613	5.15	9.50661	83.219	7.2744
G399	Anoplotermes-group sp AD	G	Soil (clear)	75.2516	0.273523	5.33917	672.44	67.7352	39.1247	5.85339	1.25821	3.96061	9.11379	9.87965	22.2938	5.6623	0.404	14.0156	3.99	0.386929	0.370079	0.375507	0.321948	0.173236	0.0254606	1.65316	4.029	13.5904	16.3641	70.0455
G403	Anoplotermes-group sp AM	G	soil (palm)	189.45	0.699541	4.7133	329.037	71.4908	115.459	10.883	1.73165	1.75459	9.34633	10.8486	19.9393	4.476	0.32831	13.6335	4.52	0	0.451485	0.945357	0.950082	0.182841	0.0473381	2.5771	4.391	19.061	20.3297	60.6093
G401	Anoplotermes-group sp E1	G	Soil (clear)	2123.72	0.0288184	4.12104	705.793	261.571	659.496	56.3112	1.94524	29.0634	7.3487	2.07493	50.59	19.3588	0.74416	26.0143	4.24
G396	Anoplotermes-group sp E1	G	Rotten wood
G393	Anoplotermes-group sp Q	G	Soil (tree)	646.415	0.17562	1.08471	1565.85	576.911	242.056	103.461	0.578512	15.1653	6.36364	4.3595	31.8754	12.9476	0.72022	17.9773	3.99	0.777426	0.566337	3.22563	1.99182	1.47548	0.450025	8.48671	3.717
G400	Anoplotermes-group sp Y	G	Soil (clear)	22.1622	0.259009	1.84685	140.068	22.4662	27.2523	1.1036	0.292793	1.08108	1.21622	1.77928	16.7471	2.3663	0.21937	10.7868	4.93								4.608	72.0049	12.989	15.006
G404	Anoplotermes-group sp Y	G	soil (palm)	116.789	0	2.70793	276.934	58.0851	106.76	13.559	0.783366	1.97292	4.15861	2.15667	20.0835	3.8359	0.30294	12.6622	4.31	0	0.361829	0.58278	0.878504	0.148555	0.0589778	2.03065	4.293	16.2338	20.0788	63.6875
G392	Aparatermes cingulatus	G	Abandoned nest	727.952	0.115546	1.01891	472.227	243.298	126.954	18.4454	0.210084	1.51261	5	3.85504	21.01	5.7399	0.31847	18.0234	5.46	0	0.426036	3.63249	1.04467	0.622246	0.0802322	5.80568	4.858	37.897	17.1642	44.9388
G397	Aparatermes sp A	G	Rotten wood
T1	NA	G	Control	146.149	0.0718133	3.90485	241.436	85.3411	65.1346	18.1059	0.754039	2.39677	4.66786	3.35727	16.51	4.2356	0.31241	13.5578	4.53	0	0.40159	0.729286	0.535977	0.218264	0.0787557	1.96387	4.546	27.5837	40.2143	32.202
T2	NA	G	Control	38.732	0.0721649	3.6701	174.443	43.8351	32.4948	7.52577	0.103093	0.969072	3.94845	4.10309	12.5122	2.9449	0.24062	12.2388	4.05	0.0826719	0.361493	0.193273	0.267392	0.11211	0.032735	1.04968	4.236
T3	NA	G	Control	23.0057	0.0756144	1.21928	50.9546	50.3403	15.8979	4.11153	1.16257	1.26654	4.07372	3.10019	16.2731	0.8926	0.03051	29.256	4.66	0	0.32	0.114799	0.13082	0.128747	0.017884	0.71225	5.931	64.3828	19.7613	15.8558
G632	Anoplotermes banksi and A-group sp E1	H	Rotten wood
G626	Anoplotermes janus	H	Rotten wood
G628	Anoplotermes janus	H	Rotten wood
G633	Anoplotermes jheringi	H	Abandoned nest	220.265	0.334101	3.17972	670.772	97.2005	138.376	23.3641	1.26728	12.7995	10.2419	9.65438	26.94	9.3284	0.5787	16.1196	4.39	0.255547	2.25845	1.09913	1.13866	0.248595	0.101627	5.102	4.225	39.2799	27.4639	33.2562
G625	Anoplotermes nr. distans	H	Soil (clear)	67.1941	0.474684	3.5443	2619.32	93.3439	107.627	16.4662	4.47257	17.7426	22.6793	10.3586	29.4017	9.8896	0.6724	14.7079	3.96	0.367824	0.37525	0.3353	0.885633	0.238731	0.0716235	2.27436	4.071
G631	Anoplotermes parvus	H	Rotten wood
G624	Anoplotermes-group sp AB	H	Soil (clear)	115.219	0.218894	2.47696	2487.03	172.811	101.452	34.182	2.30415	39.2742	14.9539	3.73272	50.6103	23.3502	0.97223	24.0172	3.51									35.2625	16.0454	48.692
G638	Anoplotermes-group sp AE	H	Soil (clear)	31.8692	0.0155763	0.249221	386.02	30.2181	18.7928	6.69003	0.132399	4.48598	4.31464	0.241433	8.75	1.9117	0.09114	20.9754	3.94	0.0911067	0.490119	0.159028	0.154642	0.0772841	0.0290997	1.00128	4.236	64.0958	8.90359	27.0006
G629	Anoplotermes-group sp AE	H	soil (palm)	65.7928	0.294118	2.35294	827.519	77.11	55.9719	17.2379	0.537084	6.9821	13.2481	11.0997	16.91	4.5857	0.27583	16.6251	3.8	0.0999203	0.366534	0.328308	0.460579	0.197212	0.0749798	1.52753	4.238
G640	Anoplotermes-group sp AF	H	Soil (clear)
G627	Anoplotermes-group sp AN	H	Soil (clear)	21.2339	0.0483871	0.370968	56.9113	26.3871	12.3387	0.919355	0.330645	1.12097	1.24194	0	5.09715	1.5657	0.08306	18.8502	4.27	0	0.368317	0.105957	0.101532	0.0674862	0.00399893	0.647292	4.533	71.4385	8.55982	20.0017
G635	Anoplotermes-group sp AS	H	Soil (clear)
G623	Anoplotermes-group sp AW	H	Soil (clear)	329.495	0.273684	1.14737	1551.25	97.4526	47.0526	16.7579	0.578947	10.1368	9.62105	1.15789	15.7013	5.9646	0.38804	15.3711	4.08	0.506767	0.636591	1.64419	0.387185	0.249239	0.0728921	3.49686	4.033	44.6105	20.2551	35.1344
G636	Anoplotermes-group sp N	H	Rotten wood
G622	Aparatermes sp A	H	Abandoned nest	350.315	0.191011	1.52809	2123.58	559.517	155.91	110.27	1.59551	24.0337	13.0112	4.04494	31.146	11.7907	0.73504	16.0409	4.6	0.191673	0.36255	1.74808	1.28295	1.43099	0.479642	5.49588	4.176	35.9246	26.162	37.9134
G634	Grigiotermes sp A	H	Abandoned nest	62.7157	0.135364	1.489	97.4281	28.6548	16.9036	1.70897	0.118443	1.13367	6.89509	6.84433	4.31857	1.2331	0.02979	41.3931	4.43	0.0977344	0.449219	0.312953	0.139095	0.073286	0.00743353	1.07972	4.19	69.3106	12.2095	18.48
T29	NA	H	Control	53.1807	0.289157	2.19277	812.145	103.554	25.6145	27.9639	0.518072	12.0482	14.1084	9.84337	16.7245	5.3971	0.38993	13.8412	4.19	0.842315	2.56687	0.265373	0.210775	0.264845	0.121635	4.27181	3.743	67.019	2.38049	30.6005
T30	NA	H	Control	63.6762	0.114286	0.466667	373.657	44.3619	26.6095	9.1619	0.27619	6.54286	3.8	0.742857	12.7028	4.8865	0.31475	15.525	4.41	0.43	0.84	0.317745	0.218963	0.113458	0.0398517	1.96002	4.51	57.2862	19.5904	23.1234
T31	NA	H	Control	60.1456	0.368932	1.76699	193.136	35.6019	36.1359	1.2233	0.15534	4.54369	7.67961	7.70874	8.33124	2.7223	0.1777	15.3196	4.15	0.18213	0.481262	0.300128	0.297354	0.0910536	0.00532101	1.35725	4.123	66.2051	1.35179	32.4431
G590	Anoplotermes janus	I	Soil (clear)	479.363	0.286624	2.61146	505.605	924.586	953.535	191.752	0.318471	56.8153	8.88535	11.2102	66.4359
G584	Anoplotermes nigripunctatus	I	Abandoned nest	77.027	0.349099	0.619369	1830.55	238.502	58.6599	13.5811	0.213964	11.7793	8.06306	0.79955	28.17	10.8555	0.54898	19.7739	4.7	0.2162	2.292	0.384366	0.482698	0.60998	0.0590739	4.04432	4.174
G569	Anoplotermes nr. distans	I	Soil (clear)	117.191	0.365239	0.755668	1870.92	482.947	201.826	52.0655	0.176322	22.2796	7.11587	2.85894					3.88									12.9443	66.8918	20.1639
G583	Anoplotermes-group sp AD	I	Soil (clear)	12.2385	0.135983	0.690377	206.684	62.9707	31.454	15.91	0.125523	1.71548	4.78033	3.23222	12.2656	3.1302	0.15742	19.8844	4.39	0	0.572565	0.0610703	0.258827	0.16105	0.0692042	1.12272	4.292
G574	Anoplotermes-group sp AP	I	Soil (clear)	12.1868	0.021978	0.32967	217.033	74.9121	22	14.3187	0.285714	1.7033	5.68132	3.26374	9.41	1.7999	0.09545	18.857	4.35	0	0.525692	0.0608124	0.181033	0.191591	0.0622822	1.02141	4.333	56.7716	19.3647	23.8638
G575	Anoplotermes-group sp AW	I	Soil (clear)	32.6432	0.154185	0.737885	1543.98	272.742	121.256	57.0374	0.231278	16.9383	7.27974	3.65639	29.3239	11.8755	0.61229	19.3952	3.84	0.36	0.82	0.16289	0.997782	0.697551	0.248097	3.28632	4.11	52.2936	17.2377	30.4688
G580	Anoplotermes-group sp E1	I	Abandoned nest	331.086	0.584551	2.27557	2501.16	733.225	90.6889	22.0772	0.490605	9.7286	16.7641	8.67432	29.85	9.9721	0.56855	17.5395	4.64									24.9905	27.5752	47.4343
G576	Anoplotermes-group sp E1	I	Rotten wood
G591	Anoplotermes-group sp E1	I	Rotten wood
G571	Anoplotermes-group sp E1	I	Soil (clear)	64.5161	0.177419	0.919355	2288.15	763.032	221.274	138.435	0.274194	29.4516	12.5968	2.43548	45.5337				4.03									10.4423	70.6327	18.925
G586	Anoplotermes-group sp E1	I	soil (palm)	43.7728	0.182556	0.689655	2185.24	360.598	97.3935	30.6998	0.324544	18.0629	6.79513	3.48884	37.3593				4.16									20.8982	58.0308	21.0711
G587	Anoplotermes-group sp E?	I	Soil (clear)	17.943	0	0.242616	273.724	91.9726	51.4873	8.17511	0.126582	2.44726	4.55696	2.39451	8.20435	3.0395	0.17324	17.545	4.43	0.107784	0.371257	0.0895361	0.423677	0.235224	0.0355594	1.26304	4.214
G573	Anoplotermes-group sp Q	I	Soil (tree)	52.0515	0.247423	0.639175	2562.3	349.711	68.2577	52.8041	0.505155	12.6907	14.5567	1.69072	34.5831	13.6006	0.66873	20.338	4									20.6503	41.0161	38.3335
G570	Longustitermes manni	I	Soil (clear)	44.2082	0.0542299	0.260304	827.473	106.117	30.2495	15.4664	0.281996	9.03471	7.92842	0.824295	17.5242	7.5321	0.35225	21.3828	4.38	0.270516	0.392857	0.2206	0.248916	0.271399	0.0672744	1.47156	4.141	45.5338	25.3676	29.0985
G589	Longustitermes manni	I	Soil (clear)	35.6631	0.0397878	0.437666	864.111	135.544	67.0027	19.2706	0.291777	7.50663	8.34218	2.86472	13.6892				4.18									47.7108	39.5453	12.7438
T22	NA	I	Control	41.0243	0.020284	0.223124	519.767	166.4	72.0791	25.6187	0.192698	10.2231	5.9432	2.09939	12.5024	6.615	0.34133	19.3801	4.47	1.15271	2.18719	0.204712	0.593122	0.425574	0.111434	4.67474	3.719	84.513	4.99168	10.4953
T23	NA	I	Control	449.892	0.389785	0.725806	729.745	808.616	541.734	140.511	0.403226	78.0645	3.13172	5.47043	57.89	25.4545	1.0965	23.2143	3.88	0.32	0.72	2.24497	4.4578	2.06807	0.611182	10.422	4.17
T24	NA	I	Control	9.83842	0	0.637343	133.878	40.009	39.5601	5.20646	0.21544	1.3465	1.4991	0.0718133	5.95	1.8201	0.09218	19.7451	3.98	0.135217	0.379447	0.0490939	0.325531	0.102325	0.0226466	1.01426	4.116
G518	Anoplotermes janus	J	Rotten wood
G519	Anoplotermes nr. distans	J	Abandoned nest	1111.1	0.0581395	0.65407	948.387	339.942	172.907	69.9709	0.305233	23.0814	10.5523	2.61628	41.1704													13.0344	63.7323	23.2334
G521	Anoplotermes-group sp AM and A-group sp N	J	Soil (tree)	39.4828	0.0969828	0.80819	433.491	171.002	40.722	21.7134	0.18319	1.27155	4.26724	3.56681	12.35	4.1271	0.23934	17.2437	4.15	0.307092	1.76892	0.19702	0.335091	0.437346	0.094447	3.13992	4.067	46.4792	20.3616	33.1592
G512	Anoplotermes-group sp B	J	Soil (clear)	30.0163	0.0978793	0.334421	1196.41	111.501	93.491	23.7602	0.399674	2.09625	6.75367	1.14192	16.1304	4.8075	0.28437	16.9058	4.43	0.207422	0.644531	0.149782	0.769315	0.285168	0.10335	2.15957	4.141	28.4671	15.5026	56.0303
G527	Anoplotermes-group sp B	J	Soil (clear)	15.881	0	0.261905	251.167	133.202	27.3214	12.619	0.27381	2	4.13095	1.59524	9.2197	2.4487	0.14465	16.9284	4.2	0	0.613861	0.0792463	0.224821	0.340671	0.0548893	1.31349	4.345
G528	Anoplotermes-group sp B	J	Soil (clear)	40.0704	0.261569	1.62978	426.529	92.8773	35.2414	9.30584	0.120724	1.78068	8.08853	8.59155	13.52	3.9169	0.24314	16.1096	3.99	0.512922	0.369781	0.199952	0.289993	0.237538	0.0404778	1.65066	3.858
G529	Anoplotermes-group sp B	J	Soil (clear)	45.8951	0.00904159	0.280289	557.45	129.575	34.7378	18.0651	0.316456	1.48282	4.53888	0.831826	31.6588	11.7399	0.633176	18.54	4.16	0	0.936877	0.229018	0.285849	0.331394	0.0785781	1.86172	4.255	48.8791	6.47441	44.6465
G525	Anoplotermes-group sp E1	J	Rotten wood
G523	Anoplotermes-group sp E1	J	Soil (clear)	45.3445	0	1.00209	181.211	42.286	30.2088	3.78914	0	1.46138	0.0835073	0.219207	16.05	4.0269	0.24901	16.1716	3.84	0.181179	0.37721	0.22627	0.248581	0.108148	0.0164817	1.15787	4.174	41.5874	20.7022	37.7104
G516	Anoplotermes-group sp E3	J	Soil (clear)	54.1646	0.02457	0.380835	275.147	70.5528	73.5258	14.4717	0.12285	1.46192	4.6683	1.5602	11.5015	3.221	0.18155	17.7417	4.27	0.205	0.409449	0.270283	0.605026	0.180442	0.062948	1.73315	4.149
G513	Anoplotermes-group sp N	J	Soil (clear)	36.0932	0.0537634	0.322581	749.498	129.337	66.5054	14.1756	0.358423	2.28495	6.48746	1.53226	14.9	4.2922	0.26797	16.0175	4.08	0.362963	1.83626	0.180106	0.547257	0.330785	0.06166	3.31903	3.991	44.0767	17.8527	38.0706
G526	Anoplotermes-group sp N	J	Soil (clear)	35.8447	0.0194175	0.213592	304.097	100.689	83.0971	18.0583	0.252427	2.2233	3.71845	1.3301	13.01	3.4447	0.21861	15.7573	4.04									48.4235	20.3005	31.2761
G532	Anoplotermes-group sp N	J	Soil (clear)	64.9902	0.0782779	0.72407	327.319	93.2192	46.0078	6.94716	0.127202	1.25245	3.45401	3.51272	13.3864	3.8166	0.2007	19.0164	4.07	0.174416	0.431683	0.324302	0.378587	0.238412	0.0302182	1.57762	4.193	41.4811	13.251	45.2679
G520	Anoplotermes-group sp N	J	Soil (clear)
G517	Anoplotermes-group sp Y	J	Soil (clear)	35	0.0114679	0.21789	359.381	141.743	91.789	8.09633	0.206422	1.67431	4.55275	2.5	10.8845	2.7288	0.17693	15.423	4.31	0.15264	0.444	0.174651	0.75531	0.362514	0.0352167	1.92433	4.192	47.2179	14.0573	38.7247
G536	Aparatermes sp A	J	Abandoned nest	714.82	0.16	0.88	1615.45	390.61	295.97	48.61	0.59	8.25	9.24	1.33	32.5642	13.2043	0.77345	17.072	5.35	0	0.522954	3.56697	2.43547	0.999003	0.21144	7.73583	4.303	25.6435	38.8439	35.5126
G522	Aparatermes sp A	J	Rotten wood
G514	Grigiotermes sp A	J	Soil (tree)	88.7149	0.12959	0.863931	1149.98	257.473	98.3369	43.9525	0.140389	4.11447	5.84233	4.53564	25.01	8.7081	0.46422	18.7586	3.91	0.514229	0.367589	0.442689	0.809191	0.658499	0.191181	2.98338	3.978	27.3363	36.3708	36.2929
G515	Longustitermes manni	J	Soil (clear)	2308.74	2.11031	2.15827	372.902	77.7698	79.5683	18.1055	0.383693	2.38609	8.80096	10.2638	27.55	9.7325	0.54958	17.709	4.77									37.2272	29.9987	32.7741
G533	Longustitermes manni	J	Soil (clear)	17.46	0.08	0.74	304.7	126.91	62.16	15.29	0.11	1.64	3.97	3.54	12.6357	4.0045	0.23368	17.1367	4.94	0.166299	0.405512	0.0871257	0.5115	0.324578	0.0665072	1.56152	4.193	44.6968	15.9753	39.3278
T16	NA	J	Control	47.4598	0.0903614	0.783133	442.41	91.6365	46.5361	21.3956	0.0401606	2.84137	5.90361	3.55422	11.1867	3.8632	0.20456	18.8854	4.2	0.448819	0.366142	0.236826	0.382935	0.234365	0.0930647	1.76215	3.933
T17	NA	J	Control	21.6698	0.0742115	0.695733	338.219	95.269	67.2263	23.6735	0.102041	1.12245	3.84972	3.0705	13.1245	4.0194	0.24725	16.2564	4.35	0.155944	0.413519	0.108133	0.553189	0.243655	0.102973	1.57741	4.181	44.6734	11.811	43.5157
T18	NA	J	Control	58.4354	0.0109409	0.306346	334.891	123.14	83.5449	13.0306	0.251641	1.33479	3.65427	1.70678	12.4674	3.1025	0.17041	18.2061	4.4	0.1983	0.355731	0.291594	0.687471	0.314936	0.0566796	1.90471	4.174	39.4912	15.6279	44.8809
